# Supplementary material for: Noise-Induced Hearing Loss
Source: J Clin Med. 2023 Mar 17;12(6):2347. doi: 10.3390/jcm12062347 (PMC10059082; doi:10.3390/jcm12062347)
Supplement: Supplementary file 1 [file jcm-12-02347-s001.zip]

Archive with 1 entries (1 files):
- jcm-2237521-supplementary.pdf
